# Supplementary material for: Asymmetric Lipid Membranes under Shear Flows: A Dissipative Particle Dynamics Study
Source: Membranes (Basel). 2021 Aug 26;11(9):655. doi: 10.3390/membranes11090655 (PMC8465239; doi:10.3390/membranes11090655)
Supplement: Supplementary file 1 [file membranes-11-00655-s001.zip]

Archive with 50 entries (45 files):
- Supplementary_materials/
- Supplementary_materials/.DS_Store
- Supplementary_materials/Definitions/
- Supplementary_materials/Definitions/chicago2.bst
- Supplementary_materials/Definitions/journalnames.log
- Supplementary_materials/Definitions/journalnames.tex
- Supplementary_materials/Definitions/logo-ccby.eps
- Supplementary_materials/Definitions/logo-mdpi-eps-converted-to.pdf
- Supplementary_materials/Definitions/logo-mdpi.eps
- Supplementary_materials/Definitions/logo-orcid-eps-converted-to.pdf
- Supplementary_materials/Definitions/logo-orcid.eps
- Supplementary_materials/Definitions/logo-updates.pdf
- Supplementary_materials/Definitions/mdpi.bst
- Supplementary_materials/Definitions/mdpi.cls
- Supplementary_materials/Definitions/texput.log
- Supplementary_materials/E-eps-converted-to.pdf
- Supplementary_materials/E.eps
- Supplementary_materials/P-eps-converted-to.pdf
- Supplementary_materials/P.eps
- Supplementary_materials/shear_view-eps-converted-to.pdf
- Supplementary_materials/shear_view.eps
- Supplementary_materials/T-eps-converted-to.pdf
- Supplementary_materials/T.eps
- Supplementary_materials/template.aux
- Supplementary_materials/template.log
- Supplementary_materials/template.out
- Supplementary_materials/template.pdf
- Supplementary_materials/template.synctex.gz
- Supplementary_materials/template.tex
- __MACOSX/
- __MACOSX/._Supplementary_materials
- __MACOSX/Supplementary_materials/
- __MACOSX/Supplementary_materials/._.DS_Store
- __MACOSX/Supplementary_materials/._Definitions
- __MACOSX/Supplementary_materials/._shear_view.eps
- __MACOSX/Supplementary_materials/._T.eps
- __MACOSX/Supplementary_materials/._template.pdf
- __MACOSX/Supplementary_materials/Definitions/
- __MACOSX/Supplementary_materials/Definitions/._chicago2.bst
- __MACOSX/Supplementary_materials/Definitions/._journalnames.log
- __MACOSX/Supplementary_materials/Definitions/._journalnames.tex
- __MACOSX/Supplementary_materials/Definitions/._logo-ccby.eps
- __MACOSX/Supplementary_materials/Definitions/._logo-mdpi-eps-converted-to.pdf
- __MACOSX/Supplementary_materials/Definitions/._logo-mdpi.eps
- __MACOSX/Supplementary_materials/Definitions/._logo-orcid-eps-converted-to.pdf
- __MACOSX/Supplementary_materials/Definitions/._logo-orcid.eps
- __MACOSX/Supplementary_materials/Definitions/._logo-updates.pdf
- __MACOSX/Supplementary_materials/Definitions/._mdpi.bst
- __MACOSX/Supplementary_materials/Definitions/._mdpi.cls
- __MACOSX/Supplementary_materials/Definitions/._texput.log
