# Supplementary material for: Asymmetric Lipid Membranes under Shear Flows: A Dissipative Particle Dynamics Study
Source: Membranes (Basel). 2021 Aug 26;11(9):655. doi: 10.3390/membranes11090655 (PMC8465239; doi:10.3390/membranes11090655)
Supplement: Supplementary file 1 [file membranes-11-00655-s001.zip › Supplementary_materials/Definitions/journalnames.log]

This is pdfTeX, Version 3.14159265-2.6-1.40.21 (TeX Live 2020) (preloaded format=pdflatex 2020.11.21)  27 MAY 2021 16:44
entering extended mode
 restricted \write18 enabled.
 %&-line parsing enabled.
**journalnames.tex
(./journalnames.tex
LaTeX2e <2020-02-02> patch level 5
L3 programming layer <2020-03-06>)
! Emergency stop.
<*> journalnames.tex
                    
*** (job aborted, no legal \end found)

 
Here is how much of TeX's memory you used:
 395 strings out of 480608
 4650 string characters out of 5903629
 284258 words of memory out of 5000000
 16388 multiletter control sequences out of 15000+600000
 532338 words of font info for 24 fonts, out of 8000000 for 9000
 1141 hyphenation exceptions out of 8191
 12i,0n,15p,294b,8s stack positions out of 5000i,500n,10000p,200000b,80000s
!  ==> Fatal error occurred, no output PDF file produced!
