# Supplementary material for: Asymmetric Lipid Membranes under Shear Flows: A Dissipative Particle Dynamics Study
Source: Membranes (Basel). 2021 Aug 26;11(9):655. doi: 10.3390/membranes11090655 (PMC8465239; doi:10.3390/membranes11090655)
Supplement: Supplementary file 1 [file membranes-11-00655-s001.zip › Supplementary_materials/template.aux]

\relax 
\providecommand\hyper@newdestlabel[2]{}
\bibstyle{Definitions/mdpi}
\providecommand\HyperFirstAtBeginDocument{\AtBeginDocument}
\HyperFirstAtBeginDocument{\ifx\hyper@anchor\@undefined
\global\let\oldcontentsline\contentsline
\gdef\contentsline#1#2#3#4{\oldcontentsline{#1}{#2}{#3}}
\global\let\oldnewlabel\newlabel
\gdef\newlabel#1#2{\newlabelxx{#1}#2}
\gdef\newlabelxx#1#2#3#4#5#6{\oldnewlabel{#1}{{#2}{#3}}}
\AtEndDocument{\ifx\hyper@anchor\@undefined
\let\contentsline\oldcontentsline
\let\newlabel\oldnewlabel
\fi}
\fi}
\global\let\hyper@last\relax 
\gdef\HyperFirstAtBeginDocument#1{#1}
\providecommand\HyField@AuxAddToFields[1]{}
\providecommand\HyField@AuxAddToCoFields[2]{}
\providecommand*\new@tpo@label[2]{}
\citation{Florian1999Reversing}
\citation{Huang2019}
\citation{1999The,2001Monte}
\citation{2005Calculation}
\@LN@col{1}
\@LN@col{1}
\@writefile{toc}{\contentsline {section}{\numberline {1}The equilibrium state}{1}{section.1}\protected@file@percent }
\@writefile{lof}{\contentsline {figure}{\numberline {S1}{\ignorespaces The energy (a), temperature (b) and pressure (c) as functions of time steps for the microstructure.\relax }}{1}{figure.caption.1}\protected@file@percent }
\providecommand*\caption@xref[2]{\@setref\relax\@undefined{#1}}
\newlabel{fig:fig_T_P}{{S1}{1}{The energy (a), temperature (b) and pressure (c) as functions of time steps for the microstructure.\relax }{figure.caption.1}{}}
\@writefile{lof}{\contentsline {subfigure}{\numberline{(a)}{\ignorespaces {}}}{1}{figure.caption.1}\protected@file@percent }
\@writefile{lof}{\contentsline {subfigure}{\numberline{(b)}{\ignorespaces {}}}{1}{figure.caption.1}\protected@file@percent }
\@writefile{lof}{\contentsline {subfigure}{\numberline{(c)}{\ignorespaces {}}}{1}{figure.caption.1}\protected@file@percent }
\@LN@col{1}
\@writefile{toc}{\contentsline {section}{\numberline {2}The shear flow}{2}{section.2}\protected@file@percent }
\@writefile{lof}{\contentsline {figure}{\numberline {S2}{\ignorespaces Schematic view of shear flow in the simulation box.\relax }}{2}{figure.caption.2}\protected@file@percent }
\newlabel{fig:shearview}{{S2}{2}{Schematic view of shear flow in the simulation box.\relax }{figure.caption.2}{}}
\@LN@col{1}
\@writefile{toc}{\contentsline {section}{\numberline {3}The method of density calculation}{3}{section.3}\protected@file@percent }
\@LN@col{1}
\@writefile{toc}{\contentsline {section}{\numberline {4}The gyration tensor}{4}{section.4}\protected@file@percent }
\@LN@col{1}
\@writefile{toc}{\contentsline {section}{\numberline {5}The shape factor}{5}{section.5}\protected@file@percent }
\bibcite{Florian1999Reversing}{{1}{1999}{{M\"{u}ller-Plathe}}{{}}}
\bibcite{Huang2019}{{2}{2019}{{Huang and Zaburdaev}}{{Huang, and Zaburdaev}}}
\bibcite{1999The}{{3}{1986}{{Rudnick and Gaspari}}{{Rudnick, and Gaspari}}}
\bibcite{2001Monte}{{4}{2001}{{Zifferer and Preusser}}{{Zifferer, and Preusser}}}
\bibcite{2005Calculation}{{5}{2005}{{Heinz {et~al.}}}{{Heinz, Paul, and Binder}}}
\@LN@col{1}
\@LN@col{1}
\@writefile{toc}{\contentsline {section}{\numberline {6}Tension}{6}{section.6}\protected@file@percent }
\@writefile{toc}{\contentsline {section}{References}{6}{equation.6.14}\protected@file@percent }
\newlabel{LastPage}{{}{6}{}{page.6}{}}
\xdef\lastpage@lastpage{6}
\xdef\lastpage@lastpageHy{6}
\expandafter\ifx\csname c@page@totc\endcsname\relax\newcounter{page@totc}\fi\setcounter{page@totc}{7}
