# Supplementary material for: Asymmetric Lipid Membranes under Shear Flows: A Dissipative Particle Dynamics Study
Source: Membranes (Basel). 2021 Aug 26;11(9):655. doi: 10.3390/membranes11090655 (PMC8465239; doi:10.3390/membranes11090655)
Supplement: Supplementary file 1 [file membranes-11-00655-s001.zip › Supplementary_materials/template.out]

\BOOKMARK [1][]{section.1}{\376\377\000T\000h\000e\000\040\000e\000q\000u\000i\000l\000i\000b\000r\000i\000u\000m\000\040\000s\000t\000a\000t\000e}{}% 1
\BOOKMARK [1][]{section.2}{\376\377\000T\000h\000e\000\040\000s\000h\000e\000a\000r\000\040\000f\000l\000o\000w}{}% 2
\BOOKMARK [1][]{section.3}{\376\377\000T\000h\000e\000\040\000m\000e\000t\000h\000o\000d\000\040\000o\000f\000\040\000d\000e\000n\000s\000i\000t\000y\000\040\000c\000a\000l\000c\000u\000l\000a\000t\000i\000o\000n}{}% 3
\BOOKMARK [1][]{section.4}{\376\377\000T\000h\000e\000\040\000g\000y\000r\000a\000t\000i\000o\000n\000\040\000t\000e\000n\000s\000o\000r}{}% 4
\BOOKMARK [1][]{section.5}{\376\377\000T\000h\000e\000\040\000s\000h\000a\000p\000e\000\040\000f\000a\000c\000t\000o\000r}{}% 5
\BOOKMARK [1][]{section.6}{\376\377\000T\000e\000n\000s\000i\000o\000n}{}% 6
\BOOKMARK [1][]{equation.6.14}{\376\377\000R\000e\000f\000e\000r\000e\000n\000c\000e\000s}{}% 1
