# Supplementary material for: Asymmetric Lipid Membranes under Shear Flows: A Dissipative Particle Dynamics Study
Source: Membranes (Basel). 2021 Aug 26;11(9):655. doi: 10.3390/membranes11090655 (PMC8465239; doi:10.3390/membranes11090655)
Supplement: Supplementary file 1 [file membranes-11-00655-s001.zip › Supplementary_materials/template.tex]

%  LaTeX support: latex@mdpi.com 
%  For support, please attach all files needed for compiling as well as the log file, and specify your operating system, LaTeX version, and LaTeX editor.

%=================================================================
\documentclass[membranes,supfile,accept,moreauthors]{Definitions/mdpi} 
\makeatletter
\let\c@lofdepth\relax
\let\c@lotdepth\relax
\makeatother
\usepackage{subfigure}
% For posting an early version of this manuscript as a preprint, you may use "preprints" as the journal and change "submit" to "accept". The document class line would be, e.g., \documentclass[preprints,article,accept,moreauthors,pdftex]{mdpi}. This is especially recommended for submission to arXiv, where line numbers should be removed before posting. For preprints.org, the editorial staff will make this change immediately prior to posting.

%--------------------
% Class Options:
%--------------------
%----------
% journal
%----------
% Choose between the following MDPI journals:
% acoustics, actuators, addictions, admsci, adolescents, aerospace, agriculture, agriengineering, agronomy, ai, algorithms, allergies, analytica, animals, antibiotics, antibodies, antioxidants, appliedchem, applmech, applmicrobiol, applnano, applsci, arts, asi, atmosphere, atoms, audiolres, automation, axioms, batteries, bdcc, behavsci, beverages, biochem, bioengineering, biologics, biology, biomechanics, biomedicines, biomedinformatics, biomimetics, biomolecules, biophysica, biosensors, biotech, birds, bloods, brainsci, buildings, businesses, cancers, carbon, cardiogenetics, catalysts, cells, ceramics, challenges, chemengineering, chemistry, chemosensors, chemproc, children, civileng, cleantechnol, climate, clinpract, clockssleep, cmd, coatings, colloids, compounds, computation, computers, condensedmatter, conservation, constrmater, cosmetics, crops, cryptography, crystals, curroncol, cyber, dairy, data, dentistry, dermato, dermatopathology, designs, diabetology, diagnostics, digital, disabilities, diseases, diversity, dna, drones, dynamics, earth, ebj, ecologies, econometrics, economies, education, ejihpe, electricity, electrochem, electronicmat, electronics, encyclopedia, endocrines, energies, eng, engproc, entropy, environments, environsciproc, epidemiologia, epigenomes, fermentation, fibers, fire, fishes, fluids, foods, forecasting, forensicsci, forests, fractalfract, fuels, futureinternet, futuretransp, futurepharmacol, futurephys, galaxies, games, gases, gastroent, gastrointestdisord, gels, genealogy, genes, geographies, geohazards, geomatics, geosciences, geotechnics, geriatrics, hazardousmatters, healthcare, hearts, hemato, heritage, highthroughput, histories, horticulturae, humanities, hydrogen, hydrology, hygiene, idr, ijerph, ijfs, ijgi, ijms, ijns, ijtm, ijtpp, immuno, informatics, information, infrastructures, inorganics, insects, instruments, inventions, iot, j, jcdd, jcm, jcp, jcs, jdb, jfb, jfmk, jimaging, jintelligence, jlpea, jmmp, jmp, jmse, jne, jnt, jof, joitmc, jor, journalmedia, jox, jpm, jrfm, jsan, jtaer, jzbg, kidney, land, languages, laws, life, liquids, literature, livers, logistics, lubricants, machines, macromol, magnetism, magnetochemistry, make, marinedrugs, materials, materproc, mathematics, mca, measurements, medicina, medicines, medsci, membranes, metabolites, metals, metrology, micro, microarrays, microbiolres, micromachines, microorganisms, minerals, mining, modelling, molbank, molecules, mps, mti, nanoenergyadv, nanomanufacturing, nanomaterials, ncrna, network, neuroglia, neurolint, neurosci, nitrogen, notspecified, nri, nursrep, nutrients, obesities, oceans, ohbm, onco, oncopathology, optics, oral, organics, osteology, oxygen, parasites, parasitologia, particles, pathogens, pathophysiology, pediatrrep, pharmaceuticals, pharmaceutics, pharmacy, philosophies, photochem, photonics, physchem, physics, physiolsci, plants, plasma, pollutants, polymers, polysaccharides, proceedings, processes, prosthesis, proteomes, psych, psychiatryint, publications, quantumrep, quaternary, qubs, radiation, reactions, recycling, regeneration, religions, remotesensing, reports, reprodmed, resources, risks, robotics, safety, sci, scipharm, sensors, separations, sexes, signals, sinusitis, smartcities, sna, societies, socsci, soilsystems, solids, sports, standards, stats, stresses, surfaces, surgeries, suschem, sustainability, symmetry, systems, taxonomy, technologies, telecom, textiles, thermo, tourismhosp, toxics, toxins, transplantology, traumas, tropicalmed, universe, urbansci, uro, vaccines, vehicles, vetsci, vibration, viruses, vision, water, wevj, women, world 

%---------
% article
%---------
% The default type of manuscript is "article", but can be replaced by: 
% abstract, addendum, article, book, bookreview, briefreport, casereport, comment, commentary, communication, conferenceproceedings, correction, conferencereport, entry, expressionofconcern, extendedabstract, datadescriptor, editorial, essay, erratum, hypothesis, interestingimage, obituary, opinion, projectreport, reply, retraction, review, perspective, protocol, shortnote, studyprotocol, systematicreview, supfile, technicalnote, viewpoint, guidelines, registeredreport, tutorial
% supfile = supplementary materials

%----------
% submit
%----------
% The class option "submit" will be changed to "accept" by the Editorial Office when the paper is accepted. This will only make changes to the frontpage (e.g., the logo of the journal will get visible), the headings, and the copyright information. Also, line numbering will be removed. Journal info and pagination for accepted papers will also be assigned by the Editorial Office.

%------------------
% moreauthors
%------------------
% If there is only one author the class option oneauthor should be used. Otherwise use the class option moreauthors.

%---------
% pdftex
%---------
% The option pdftex is for use with pdfLaTeX. If eps figures are used, remove the option pdftex and use LaTeX and dvi2pdf.

%=================================================================
% MDPI internal commands
\firstpage{1} 
\makeatletter 
\setcounter{page}{\@firstpage} 
\makeatother
\pubvolume{11}
\issuenum{9}
\articlenumber{655}
\pubyear{2021}
\copyrightyear{2021}
%\externaleditor{Academic Editor: Firstname Lastname} % For journal Automation, please change Academic Editor to "Communicated by"
\datereceived{} 
\dateaccepted{} 
\datepublished{} 
\hreflink{https://doi.org/10.3390/membranes11090655} % If needed use \linebreak
%------------------------------------------------------------------
% The following line should be uncommented if the LaTeX file is uploaded to arXiv.org
%\pdfoutput=1

%=================================================================
% Add packages and commands here. The following packages are loaded in our class file: fontenc, inputenc, calc, indentfirst, fancyhdr, graphicx, epstopdf, lastpage, ifthen, lineno, float, amsmath, setspace, enumitem, mathpazo, booktabs, titlesec, etoolbox, tabto, xcolor, soul, multirow, microtype, tikz, totcount, changepage, paracol, attrib, upgreek, cleveref, amsthm, hyphenat, natbib, hyperref, footmisc, url, geometry, newfloat, caption

%=================================================================
%% Please use the following mathematics environments: Theorem, Lemma, Corollary, Proposition, Characterization, Property, Problem, Example, ExamplesandDefinitions, Hypothesis, Remark, Definition, Notation, Assumption
%% For proofs, please use the proof environment (the amsthm package is loaded by the MDPI class).

%=================================================================
% Full title of the paper (Capitalized)
\Title{\\Asymmetric Lipid Membranes under Shear Flows: A Dissipative Particle Dynamics Study}

% MDPI internal command: Title for citation in the left column
\TitleCitation{Asymmetric Lipid Membranes under Shear Flows}

% Author Orchid ID: enter ID or remove command
\newcommand{\orcidauthorA}{0000-0000-0000-000X} % Add \orcidA{} behind the author's name
%\newcommand{\orcidauthorB}{0000-0000-0000-000X} % Add \orcidB{} behind the author's name

% Authors, for the paper (add full first names)
\Author{Yanying Chen$^{1}$, Zhenguo Wang$^{1}$, Yongyun Ji$^{1}$, Linli He$^{1}$, Xianghong Wang$^{1}$ and Shiben Li $^{1,}$*}

% MDPI internal command: Authors, for metadata in PDF
%\AuthorNames{Firstname Lastname, Firstname Lastname and Firstname Lastname}

% MDPI internal command: Authors, for citation in the left column
%\AuthorCitation{Lastname, F.; Lastname, F.; Lastname, F.}
% If this is a Chicago style journal: Lastname, Firstname, Firstname Lastname, and Firstname Lastname.

% Affiliations / Addresses (Add [1] after \address if there is only one affiliation.)
\address[1]{%
$^{1}$ \quad Department of Physics, Wenzhou University, Wenzhou, Zhejiang 325035, China}

% Contact information of the corresponding author
\corres{Correspondence: e-mail@e-mail.com; Tel.: (optional; include country code; if there are multiple corresponding authors, add author initials) +xx-xxxx-xxx-xxxx (F.L.)}
\corres{Correspondence: shibenli@wzu.edu.cn}
\begin{document}
%%%%%%%%%%%%%%%%%%%%%%%%%%%%%%%%%%%%%%%%%%
%\setcounter{section} %% Remove this when starting to work on the template.
%The order of the section titles is: Introduction, Materials and Methods, Results, Discussion, Conclusions for these journals: aerospace,algorithms,antibodies,antioxidants,atmosphere,axioms,biomedicines,carbon,crystals,designs,diagnostics,environments,fermentation,fluids,forests,fractalfract,informatics,information,inventions,jfmk,jrfm,lubricants,neonatalscreening,neuroglia,particles,pharmaceutics,polymers,processes,technologies,viruses,vision

\section{The equilibrium state}
To ensure that eventually reach the equilibrium state, we have measured the energy $E_{\mathrm{Tot}} / k_{\mathrm{B}} T$, temperature $k_{\mathrm{B}}$, and pressure $P$ inside the simulated box. As shown in Fig. \ref{fig:fig_T_P}, after a trend of decline at first, the energy, pressure, and temperature are basically unchanged during the simulation. Therefore, we can determine that we get the necessary equilibrium state.

\begin{figure}[htp]
	\centering
	\subfigure[]{\includegraphics[width=0.53\linewidth]{E}}\subfigure[]{\includegraphics[width=0.53\linewidth]{T}}
	\subfigure[]{\includegraphics[width=0.53\linewidth]{P}}
	\caption{The energy (a), temperature (b) and pressure (c) as functions of time steps for the microstructure.}
	\label{fig:fig_T_P}
\end{figure}


\newpage

\section{The shear flow}
In this simulation, we chose the reverse non-equilibrium molecular dynamics (RNEMD) method, in which the shear rate is the gradient of the fluid velocity along a particular direction. As shown in Fig. \ref{fig:shearview}, when we apply the shear flow along the $x$-direction, its maximum velocity appears at $z = 0$ and $z = L$, while its minimum velocity appears at $z = L/2$. The periodic simulation box with the length $L$ is subdivided into several slabs in the $z$-direction, where the atoms inside the slab at $z = 0$ and $z = L /2$ are propelled in two opposite $z$-directions, respectively. By finding the atom with the highest movement against the desired slab movement, the momentums of the two atoms are interchanged. If the two atoms have the same mass, the non-physical momentum exchange preserves the linear momentum and kinetic energy of the system as a whole. The potential energy and the total energy of the system are conserved because the positions of the atoms are constant. Compared with other methods, there is no energy being deposited into the simulation, hence, it is unnecessary to use an external thermostat to eliminate energy \cite{Florian1999Reversing}.

\begin{figure}[htb]
	\centering
	\includegraphics[width=0.7\linewidth]{shear_view}
	\caption{Schematic view of shear flow in the simulation box.}
	\label{fig:shearview}
\end{figure}

\newpage

\section{The method of density calculation}
Along the $z$-axis, we divide the simulation box into 100 layers on average, count the number of each particle in each layer, and divide the result with the volume fraction of each layer to obtain the density distribution curve. To reduce the error, we select 30 kinds of structure data of the equilibrium state that have been reached and calculate their density distribution with the same method. Finally, the average density value of these 30 kinds of data is obtained, and the density distribution curve is drawn.

\newpage

\section{The gyration tensor}
To more accurately quantify the shape, we calculate the three-dimensional gyration tensor of the polymer, which is defined as follows \cite{Huang2019}:

\begin{equation}
\mathbf{R}_{g}^{2}=\left[\begin{array}{ccc}
R_{\mathrm{g} x x}^{2} & R_{\mathrm{g} x y}^{2} & R_{\mathrm{g} x z}^{2} \\
R_{\mathrm{g} y x}^{2} & R_{\mathrm{g} y y}^{2} & R_{\mathrm{g} y z}^{2} \\
R_{\mathrm{g} z x}^{2} & R_{\mathrm{g} z y}^{2} & R_{\mathrm{g} z z}^{2}
\end{array}\right] \rightarrow\left[\begin{array}{ccc}
L_{1}^{2} & 0 & 0 \\
0 & L_{2}^{2} & 0 \\
0 & 0 & L_{3}^{2}
\end{array}\right]
\end{equation}
where the element of $R_{\mathrm{g} \alpha \beta}^{2}$ follows as:

\begin{equation}
\left\langle R_{\mathrm{g} \alpha \beta}^{2}\right\rangle=\frac{1}{N} \sum_{i}\left\langle\left(r_{i, \alpha}-r_{\mathrm{c}, \alpha}\right)\left(r_{i, \beta}-r_{\mathrm{c}, \beta}\right)\right\rangle
\end{equation}
Based on the gyration tensor, we can obtain the gyration radius of the polymer, which can be calculated as follows:

\begin{equation}
R_{\mathrm{g}}^{2}=\frac{1}{N} \sum_{i=1}^{N}\left(\mathbf{r}_{i}-\mathbf{r}_{\mathrm{c}}\right)^{2}=L_{1}^{2}+L_{2}^{2}+L_{3}^{2}
\end{equation}
In order to clearly show the effect of shear flow on the microstructure, three components of the average radius of gyration are calculated and the anisotropic conformations of lipid molecules under strong and weak shear are compared.

\newpage

\section{The shape factor}

Imagining that a unit mass is located at every one of the $N$ steps of the walk, the tensor $\overline{\boldsymbol{T}}$ with components can be constructed as: 

\begin{equation}
\begin{aligned}
T_{i j} &=\frac{1}{N} \sum_{l=1}^{N}\left(\bar{X}_{i l}-\bar{X}_{i}\right)\left(X_{j l}-\bar{X}_{j}\right) &=\frac{1}{N^{2}} \sum_{l>R}^{N}\left(X_{i l}-X_{i k}\right)\left(X_{j l}-X_{j k}\right)
\end{aligned}
\end{equation}
For three-dimensional walks, the matrix has three eigenvalues, $L_{1}^{2}$, $L_{2}^{2}$, $L_{3}^{2}$, the three eigenvalues of $\mathbf{R}_{\mathrm{g}}^{2}$. The matrix also has three invariants, $T_{r}$, $M$ and $D$, where $T_{r}$ and $D$ are the trace and determinant, respectively, and $M$ is the sum of its three minors:

\begin{equation}
\begin{array}{l}
\operatorname{Tr}=L_{1}^{2}+L_{2}^{2}+L_{3}^{2} \\
\mathrm{D}=L_{1}^{2} L_{2}^{2} L_{3}^{2} \\
\mathrm{M}=L_{1}^{2} L_{2}^{2}+L_{1}^{2} L_{3}^{2}+L_{2}^{2} L_{3}^{2}
\end{array}
\end{equation}
Then we define the shape factor expression as:

\begin{equation}
\langle\delta\rangle=\frac{\left\langle\left(\mathrm{Tr}^{2}-3 \mathrm{M}\right)\right\rangle}{\left\langle\mathrm{Tr}^{2}\right\rangle}
=1-3 \frac{\left\langle L_{1}^{2} L_{2}^{2}+L_{2}^{2} L_{3}^{2}+L_{3}^{2} L_{1}^{2}\right\rangle}{\left\langle\left(L_{1}^{2}+L_{2}^{2}+L_{3}^{2}\right)^{2}\right\rangle}
\end{equation}
As for the shape factors, an alternative definition makes sense:

\begin{equation}
\langle\delta\rangle=1-3\left\langle\frac{L_{1}^{2} L_{2}^{2}+L_{2}^{2} L_{3}^{2}+L_{1}^{2} L_{3}^{2}}{\left(L_{1}^{2}+L_{2}^{2}+L_{3}^{2}\right)^{2}}\right\rangle
\end{equation}
(See \cite{1999The, 2001Monte} for the detailed derivation process, which is briefly summarized here.)

\newpage

\section{Tension}

The instantaneous pressure tensor is defined as:

\begin{equation}
p_{\beta \alpha}=p_{\beta \alpha}^{\mathrm{kin}}+p_{\beta \alpha}^{\mathrm{int}}
\end{equation}
where $p_{\beta \alpha}^{\mathrm{kin}}$ represent a kinetic contribution from throughput of linear momentum resulting from the particle velocities and $p_{\beta \alpha}^{\text {int }}$ represent an internal contribution from intermolecular and intramolecular forces.
The pressure due to internal forces is given as:

\begin{equation}
\bar{p}_{\beta \alpha}^{\mathrm{int}}(j)=\frac{1}{A_{\alpha j}}\left(F_{j \beta}+F_{j+1 \beta}+\cdots+F_{N \beta}\right)
\end{equation}
when $\alpha_{0}=\sum_{i=1}^{N+1} \Delta \alpha_{i}$, then:

\begin{equation}
\bar{p}_{\beta \alpha}^{\mathrm{int}}=\frac{1}{\alpha_{0}} \sum_{i=1}^{N+1} \bar{p}_{\beta \alpha}^{\mathrm{int}}(i) \cdot \Delta \alpha_{i}
=\frac{1}{A_{\alpha}} \frac{1}{\alpha_{0}} \sum_{i=1}^{N}\left(F_{i \beta}+F_{i+1 \beta}+\cdots+F_{N \beta}\right) \Delta \alpha_{i}
\end{equation}
Now we rearrange this expression from a sum over all $N$ planes into a sum over all $N$ particles and $\alpha_{i}=\Delta \alpha_{1}+\cdots+\Delta \alpha_{i}$, $V=A_{\alpha} \alpha_{0}$:

\begin{equation}
\bar{p}_{\beta \alpha}^{\mathrm{int}}=\frac{1}{V} \sum_{i=1}^{N} F_{i \beta} \alpha_{i}
\end{equation}
The kinetic contribution of the pressure is defined as:

\begin{equation}
\bar{p}_{\beta \alpha}^{\operatorname{kin}}(\alpha)=\frac{1}{A_{\alpha} \Delta \alpha}\left\langle\sum_{\alpha-\Delta \alpha / 2 \leqslant \alpha_{i} \leqslant \alpha+\Delta \alpha / 2} m_{i} v_{i \beta} v_{i \alpha}\right\rangle
\end{equation}
Then we average over all cross sections of an equal small width $\Delta \alpha$ from $\alpha=0$ to $\alpha=\alpha_{0}$ to obtain:

\begin{equation}
\bar{p}_{\beta \alpha}^{\mathrm{kin}}=\frac{1}{V} \sum_{i=1}^{N} m_{i} v_{i \beta} v_{i \alpha}
\end{equation}
Hence we can get the complete result:

\begin{equation}
\bar{p}_{\beta \alpha}=\frac{1}{V}\left(\sum_{i=1}^{N} m_{i} v_{i \beta} v_{i \alpha}+\sum_{i=1}^{N} F_{i \beta} \alpha_{i}\right)
\end{equation}
(See \cite{2005Calculation} for the detailed derivation process, which is briefly summarized here.)

%%%%%%%%%%%%%%%%%%%%%%%%%%%%%%%%%%%%%%%%%%


%%%%%%%%%%%%%%%%%%%%%%%%%%%%%%%%%%%%%%%%%%
\vspace{6pt} 


%%%%%%%%%%%%%%%%%%%%%%%%%%%%%%%%%%%%%%%%%%
\end{paracol}
%%%%%%%%%%%%%%%%%%%%%%%%%%%%%%%%%%%%%%%%%%
\begin{thebibliography}{999}
\bibitem[M\"{u}ller-Plathe(1999)]{Florian1999Reversing}
M\"{u}ller-Plathe,~F. Reversing the perturbation in nonequilibrium molecular
dynamics: An easy way to calculate the shear viscosity of fluids.
\emph{Physical Review E} \textbf{1999}, \emph{59}, 4894--4898\relax

\bibitem[Huang and Zaburdaev(2019)Huang, and Zaburdaev]{Huang2019}
Huang,~W.; Zaburdaev,~V. The shape of pinned forced polymer loops. \emph{Soft
	Matter} \textbf{2019}, \emph{15}, 1785--1792\relax

\bibitem[Rudnick and Gaspari(1986)Rudnick, and Gaspari]{1999The}
Rudnick,~J.; Gaspari,~G. The aspherity of random walks. \emph{Journal of
	Physics A: Mathematical and General} \textbf{1986}, \emph{19},
L191--L193\relax

\bibitem[Zifferer and Preusser(2001)Zifferer, and Preusser]{2001Monte}
Zifferer,~G.; Preusser,~W. Monte Carlo Simulation Studies of the Size and Shape
of Ring Polymers. \emph{Macromolecular Theory and Simulations} \textbf{2001},
\emph{10}, 397--407\relax

\bibitem[Heinz {et~al.}(2005)Heinz, Paul, and Binder]{2005Calculation}
Heinz,~H.; Paul,~W.; Binder,~K. Calculation of local pressure tensors in
systems with many-body interactions. \emph{Physical Review E} \textbf{2005},
\emph{72}, 066704\relax
\end{thebibliography}
\end{document}
